# Supplementary material for: Safety, Tolerability, and Immunogenicity of an mRNA-Based Respiratory Syncytial Virus Vaccine in Healthy Young Adults in a Phase 1 Clinical Trial
Source: J Infect Dis. 2024 Jan 31;230(3):e637–46. doi: 10.1093/infdis/jiae035 (PMC11420805; doi:10.1093/infdis/jiae035)
Supplement: jiae035_Supplementary_Data [file jiae035_supplementary_data.zip]

Archive with 10 entries (10 files):
- Shaw_JID_SupplementaryMethods_Clean.docx
- Shaw_Supplementary_Figure1.docx
- Shaw_Supplementary_Figure2.docx
- Shaw_Supplementary_Figure3.docx
- Shaw_Supplementary_Figure4.docx
- Shaw_Supplementary_Table1.docx
- Shaw_Supplementary_Table2.docx
- Shaw_Supplementary_Table3.docx
- Shaw_Supplementary_Table4.docx
- Shaw_Supplementary_Table5.docx
